# Supplementary material for: Seasonal variations and risk assessment of microplastic contamination in agricultural soil and associated macroinvertebrates in Egypt
Source: Sci Rep. 2025 Feb 24;15:6590. doi: 10.1038/s41598-025-88715-9 (PMC11850816; doi:10.1038/s41598-025-88715-9)
Supplement: Supplementary file 1 — Supplementary Material 1 [file 41598_2025_88715_MOESM1_ESM.xls]

## Sheet: Figures1
	Mean number of MPs/ Kg												% the percentage of different MPs colors (Seasonally and Annually) (Fibers and Fragments)/ 1000 gm in soil								Soil	% the percentage of different MPs lengths (Seasonally and Annually) (Fibers and Fragments)
						the percentage of different MPs shapes (Seasonally and Annually) (Fibers and Fragments)/ 1000 gm
	Seasons	Soil	SD										Seasons	% of Fibers+ Fragments								Range	<500 um	501-1000 um	1001-1500 um	1501-2000 um	2001-2500 um	2501-3500 um	3501-4500 um	Total
	Summer 2022	664	90.2			Seasons	Soil		Leaf litter					% Blue	% Red	% Black	% Green	% White	% Yellow			Summer 2022	23.494	31.9277	15.0602	6.62651	7.22892	9.63855	6.0241	100
	Autumn 2022	354	70.92				% Fibers	% Fragments	% Fibers	% Fragments			Summer 2022	81.3253	16.2651	0.60241	1.20482	0.60241	0			Autumn 2022	15.9091	43.1818	15.9091	6.81818	6.81818	9.09091	2.27273	100
	Winter 2023	456	84.14			Summer 2022	93.9759	6.0241	96.0486	3.95137			Autumn 2022	59.096	27.2881	6.83616	4.51977	0	2.25989			Winter 2023	15.7895	37.7193	16.6667	6.14035	9.64912	7.89474	6.14035	100
	Spring 2023	540	94.3			Autumn 2022	97.7273	2.27273	99.1379	0.862069			Winter 2023	50.8772	22.807	22.807	3.50877	0	0			Spring 2023	17.7778	34.8148	17.7778	15.5556	4.44444	7.40741	2.22222	100
	One year	503.5	140.5			Winter 2023	96.4912	3.50877	99.3007	0.699301			Spring 2023	67.4074	11.8519	19.2593	0	0	1.48148			% One year	18.2426	36.9109	16.3534	8.78515	7.03517	8.5079	4.16485	100
						Spring 2023	97.037	2.96296	99.3091	0.690852			One year	66.7925	18.5005	11.7279	1.9861	0.19861	0.794439
						One year	96.0278	3.97219	98.0232	1.97679
	Mean number of MPs/ 1 gm												% the percentage of different MPs colors (Seasonally and Annually) (Fibers and Fragments)/ 1000 gm in leaf litter								Leaves	% the percentage of different MPs lengths (Seasonally and Annually) (Fibers and Fragments)
													Seasons	% of Fibers+ Fragments								Range	<500 um	501-1000 um	1001-1500 um	1501-2000 um	2001-2500 um	2501-3500 um	3501-4500 um	Total
	Seasons	Aporrectodea caliginosa	SD											% Blue	% Red	% Black	% Green	% White	% Yellow			Summer 2022	19.7568	34.6505	20.0608	11.2462	5.47112	4.86322	3.95137	100
	Summer 2022	25.62	2.43			the percentage of different MPs shapes (Seasonally and Annually) (Fibers and Fragments)/ 1 gm							Summer 2022	68.3883	15.5	14.5897	0.910256	0	0.611722			Autumn 2022	18.1034	36.2069	19.8276	11.2069	7.75862	5.17241	1.72414	100
	Autumn 2022	51.66	4.05										Autumn 2022	54.3071	10.3446	33.6217	1.72659	0	0			Winter 2023	31.4685	21.6783	16.7832	11.8881	6.99301	6.99301	4.1958	100
	Winter 2023	30.57	3.49				Earthworms		Earwigs				Winter 2023	59.4384	14.6918	25.8699	0	0	0			Spring 2023	9.65517	31.0345	19.3103	14.4828	18.6207	6.89655	0	100
	Spring 2023	41.3	3.77			Seasons	% Fibers	% Fragments	% Fibers	% Fragments			Spring 2023	51.7192	6.2082	39.3091	2.07256	0.690852	0			% One year	19.746	30.8925	18.9955	12.206	9.71086	5.9813	2.46783	100
	One year	37.29	10.8			Summer 2022	98.1732	1.82684	90.2299	9.77011			One year	60.1906	12.2947	25.9902	1.13572	0.154008	0.23488
						Autumn 2022	96.2911	3.70887	100	0
						Winter 2023	97.2526	2.74743	96.4783	3.52174			% the percentage of different MPs colors (Seasonally and Annually) (Fibers and Fragments)/ 1 gm in earthworms								Earthworms	% the percentage of different MPs lengths (Seasonally and Annually) (Fibers and Fragments)
	Seasons	Anisolabis maritima	SD			Spring 2023	87.2361	12.7639	97.58	2.42
	Summer 2022	244.377	4.57217			One year	94.304	5.69605	95.0041	4.99591			Seasons	% of Fibers+ Fragments								Range	<500 um	501-1000 um	1001-1500 um	1501-2000 um	2001-2500 um	2501-3500 um	3501-4500 um	Total
	Autumn 2022	137.049	5.24757											% Blue	% Red	% Black	% Green	% White	% Yellow			Summer 2022	25	27.6316	17.1053	10.5263	7.89474	5.26316	6.57895	100
	Winter 2023	120.906	7.10312										Summer 2022	72.7923	23.5527	1.82748	1.82748	0	0			Autumn 2022	34.0909	23.8636	17.0455	12.5	7.95455	4.54545	0	100
	Spring 2023	117.933	5.22547										Autumn 2022	80.586	6.54139	8.5232	3.86929	0	0.480159			Winter 2023	22.449	40.8163	13.2653	12.2449	2.04082	7.14286	2.04082	100
	One year	155.066	53.8456										Winter 2023	68.4448	26.4241	3.71201	1.41907	0	0			Spring 2023	37.5796	27.3885	10.828	8.9172	5.73248	5.73248	3.82166	100
													Spring 2023	80.896	15.7727	0.555217	0	0	2.77608			% One year	29.7799	29.925	14.561	11.0471	5.90565	5.67099	3.11035	100
													One year	76.8445	16.0951	4.18047	1.94485	0	0.935057
																					Earwigs	% the percentage of different MPs lengths (Seasonally and Annually) (Fibers and Fragments)
													% the percentage of different MPs colors (Seasonally and Annually) (Fibers and Fragments)/ 1 gm in earwigs
																						Range	<500 um	501-1000 um	1001-1500 um	1501-2000 um	2001-2500 um	2501-3500 um	3501-4500 um	Total
													Seasons	% of Fibers+ Fragments								Summer 2022	38.3838	22.2222	21.2121	5.05051	3.0303	3.0303	7.07071	100
														% Blue	% Red	% Black	% Green	% White	% Yellow			Autumn 2022	25.4902	52.9412	13.7255	1.96078	1.96078	3.92157	0	100
													Summer 2022	71.6596	18.1991	4.61749	0.377843	0	5.146			Winter 2023	44.0678	27.1186	6.77966	6.77966	8.47458	5.08475	1.69492	100
													Autumn 2022	33.3992	42.2669	15.3257	9.00822	0	0			Spring 2023	44.8276	24.1379	13.7931	6.89655	6.89655	3.44828	0	100
													Winter 2023	79.0928	12.3522	6.9923	0	0	1.56267			% One year	38.1924	31.605	13.8776	5.17188	5.09055	3.87122	2.19141	100
													Spring 2023	76.59	20.98	2.43	0	0	0
													One year	65.5922	22.906	7.03048	2.13925	0	2.33207

## Sheet: Figures2
	the percentage of different MPs shapes (Seasonally and Annually) (Fibers and Fragments)/ 1000 gm							Mean number of MPs/ Kg
												% the percentage of different MPs colors (Seasonally and Annually) (Fibers and Fragments)/ 1000 gm in leaf litter								Leaves	% the percentage of different MPs lengths (Seasonally and Annually) (Fibers and Fragments)
	Seasons	Leaf litter						Seasons	Leaf litter	SD
		% Fibers	% Fragments					Summer 2022	10920	432.435		Seasons	% of Fibers+ Fragments								Range	<500 um	501-1000 um	1001-1500 um	1501-2000 um	2001-2500 um	2501-3500 um	3501-4500 um	Total
	Summer 2022	96.0486	3.95137					Autumn 2022	5340	336.155			% Blue	% Red	% Black	% Green	% White	% Yellow			Summer 2022	19.7568	34.6505	20.0608	11.2462	5.47112	4.86322	3.95137	100
	Autumn 2022	99.1379	0.862069					Winter 2023	5840	343.511		Summer 2022	68.3883	15.5	14.5897	0.910256	0	0.611722			Autumn 2022	18.1034	36.2069	19.8276	11.2069	7.75862	5.17241	1.72414	100
	Winter 2023	99.3007	0.699301					Spring 2023	6340	594.138		Autumn 2022	54.3071	10.3446	33.6217	1.72659	0	0			Winter 2023	31.4685	21.6783	16.7832	11.8881	6.99301	6.99301	4.1958	100
	Spring 2023	99.3091	0.690852					One year	7110	2321.05		Winter 2023	59.4384	14.6918	25.8699	0	0	0			Spring 2023	9.65517	31.0345	19.3103	14.4828	18.6207	6.89655	0	100
	One year	98.0232	1.97679									Spring 2023	51.7192	6.2082	39.3091	2.07256	0.690852	0			% One year	19.746	30.8925	18.9955	12.206	9.71086	5.9813	2.46783	100
												One year	60.1906	12.2947	25.9902	1.13572	0.154008	0.23488
	the percentage of different MPs shapes (Seasonally and Annually) (Fibers and Fragments)/ 1 gm							Mean number of MPs/ 1 gm
												% the percentage of different MPs colors (Seasonally and Annually) (Fibers and Fragments)/ 1 gm in isopoda								Isopoda	% the percentage of different MPs lengths (Seasonally and Annually) (Fibers and Fragments)
		Isopoda		Spider				Seasons	Isopoda	SD
	Seasons	% Fibers	% Fragments	% Fibers	% Fragments			Summer 2022	34.0823	0.935799		Seasons	% of Fibers+ Fragments								Range	<500 um	501-1000 um	1001-1500 um	1501-2000 um	2001-2500 um	2501-3500 um	3501-4500 um	Total
	Summer 2022	82.7702	17.2298	100	0			Autumn 2022	36.4494	1.11679			% Blue	% Red	% Black	% Green	% White	% Yellow			Summer 2022	33.3333	25	12.5	20.8333	4.16667	4.16667	0	100
	Autumn 2022	83.6872	16.3128	99.0425	0.957521			Winter 2023	41.0913	2.02518		Summer 2022	74.1374	6.98302	11.9098	6.96986	0	0			Autumn 2022	46.4286	14.2857	21.4286	14.2857	0	3.57143	0	100
	Winter 2023	98.7199	1.28005	69.2107	30.7893			Spring 2023	74.1733	1.53455		Autumn 2022	89.1496	6.26636	4.58401	0	0	0			Winter 2023	28.8889	33.3333	13.3333	6.66667	4.44444	6.66667	6.66667	100
	Spring 2023	92.3639	7.6361	89.7417	10.2583			One year	46.4491	16.6791		Winter 2023	63.7536	33.8945	0	2.35188	0	0			Spring 2023	28.9308	27.673	18.239	11.3208	5.03145	5.66038	3.14465	100
	One year	90.3076	9.6924	92.5674	7.43258							Spring 2023	78.5752	17.8997	1.50931	0.542751	0.718462	0.754656			% One year	34.3954	25.073	16.3752	13.2766	3.41064	5.01628	2.45283	100
												One year	76.5576	17.1524	3.68657	2.01538	0.286823	0.301272
								Seasons	Spider	SD
								Summer 2022	223.76	4.22128										Spider	% the percentage of different MPs lengths (Seasonally and Annually) (Fibers and Fragments)
								Autumn 2022	166.75	3.09068		% the percentage of different MPs colors (Seasonally and Annually) (Fibers and Fragments)/ 1 gm in spider
								Winter 2023	106.13	2.47388											Range	<500 um	501-1000 um	1001-1500 um	1501-2000 um	2001-2500 um	2501-3500 um	3501-4500 um	Total
								Spring 2023	93.4199	3.319		Seasons	% of Fibers+ Fragments								Summer 2022	37.037	25.9259	25.9259	0	7.40741	3.7037	0	100
								One year	147.515	54.4025			% Blue	% Red	% Black	% Green	% White	% Yellow			Autumn 2022	39.1304	26.087	4.34783	4.34783	13.0435	13.0435	0	100
												Summer 2022	76.5832	9.25015	14.1666	0	0	0			Winter 2023	61.1111	38.8889	0	0	0	0	0	100
												Autumn 2022	63.183	34.7764	2.04058	0	0	0			Spring 2023	42.1053	21.0526	5.26316	10.5263	0	10.5263	10.5263	100
												Winter 2023	53.27	7.13	30.25	9.35	0	0			% One year	44.846	27.9886	8.88423	3.71854	5.11272	6.81837	2.63158	100
												Spring 2023	80.9915	5.12517	13.8833	0	0	0
												One year	69.3011	15.4294	13.5878	1.68172	0	0

## Sheet: Figures Leaves
		% The percentage of the different MPs colors (Seasonally and Annually) (Fibers and Fragments)
	Colors	Summer 2022			Autumn 2022			Winter 2023			Spring 2023			One year
		leaf litter	Porcellio laevis	Dysdera crocata	leaf litter	Porcellio laevis	Dysdera crocata	leaf litter	Porcellio laevis	Dysdera crocata	leaf litter	Porcellio laevis	Dysdera crocata	leaf litter	Porcellio laevis	Dysdera crocata
	Blue	68.3883	74.1374	76.5832	54.3071	89.1496	63.183	59.4384	63.7536	53.27	51.7192	78.5752	80.9915	60.1906	76.5576	69.3011
	Red	15.5	6.98302	9.25015	10.3446	6.26636	34.7764	14.6918	33.8945	7.13	6.2082	17.8997	5.12517	12.2947	17.1524	15.4294
	Black	14.5897	11.9098	14.1666	33.6217	4.58401	2.04058	25.8699	0	30.25	39.3091	1.50931	13.8833	25.9902	3.68657	13.5878
	Green	0.910256	6.96986	0	1.72659	0	0	0	2.35188	9.35	2.07256	0.542751	0	1.13572	2.01538	1.68172
	White	0	0	0	0	0	0	0	0	0	0.690852	0.718462	0	0.154008	0.286823	0
	Yellow	0.611722	0	0	0	0	0	0	0	0	0	0.754656	0	0.23488	0.301272	0
		%The percentage of the different MPs lengths (Seasonally and Annually) (Fibers and Fragments)
	Lengths	Summer 2022			Autumn 2022			Winter 2023			Spring 2023			One year
		leaf litter	Porcellio laevis	Dysdera crocata	leaf litter	Porcellio laevis	Dysdera crocata	leaf litter	Porcellio laevis	Dysdera crocata	leaf litter	Porcellio laevis	Dysdera crocata	leaf litter	Porcellio laevis	Dysdera crocata
	≤500	19.7568	33.3333	37.037	18.1034	46.4286	39.1304	31.4685	28.8889	61.1111	9.65517	28.9308	42.1053	19.746	34.3954	44.846
	501-1000	34.6505	25	25.9259	36.2069	14.2857	26.087	21.6783	33.3333	38.8889	31.0345	27.673	21.0526	30.8925	25.073	27.9886
	1001-1500	20.0608	12.5	25.9259	19.8276	21.4286	4.34783	16.7832	13.3333	0	19.3103	18.239	5.26316	18.9955	16.3752	8.88423
	1501-2000	11.2462	20.8333	0	11.2069	14.2857	4.34783	11.8881	6.66667	0	14.4828	11.3208	10.5263	12.206	13.2766	3.71854
	2001-2500	5.47112	4.16667	7.40741	7.75862	0	13.0435	6.99301	4.44444	0	18.6207	5.03145	0	9.71086	3.41064	5.11272
	2501-3500	4.86322	4.16667	3.7037	5.17241	3.57143	13.0435	6.99301	6.66667	0	6.89655	5.66038	10.5263	5.9813	5.01628	6.81837
	3501-4500	3.95137	0	0	1.72414	0	0	4.1958	6.66667	0	0	3.14465	10.5263	2.46783	2.45283	2.63158
		100	100	100	100	100	100	100	100	100	100	100	100	100	100	100
	%The percentage of different MPs shapes (Seasonally and Annually) (Fibers and Fragments)
	Shapes of MPs	Summer 2022			Autumn 2022			Winter 2023			Spring 2023			One year
		leaf litter	Porcellio laevis	Dysdera crocata	leaf litter	Porcellio laevis	Dysdera crocata	leaf litter	Porcellio laevis	Dysdera crocata	leaf litter	Porcellio laevis	Dysdera crocata	leaf litter	Porcellio laevis	Dysdera crocata
	Fibers	96.0486	82.7702	100	99.1379	83.6872	99.0425	99.3007	98.7199	69.2107	99.3091	92.3639	89.7417	98.0232	90.3076	92.5674
	Fragments	3.95137	17.2298	0	0.862069	16.3128	0.957521	0.699301	1.28005	30.7893	0.690852	7.6361	10.2583	1.97679	9.6924	7.43258
		100	100	100	100	100	100	100	100	100	100	100	100	100	100	100
			Types of Polymers
	Types of Polymers	Summer 2022			Autumn 2022			Winter 2023			Spring 2023			One year
		leaf litter	Porcellio laevis	Dysdera crocata	leaf litter	Porcellio laevis	Dysdera crocata	leaf litter	Porcellio laevis	Dysdera crocata	leaf litter	Porcellio laevis	Dysdera crocata	leaf litter	Porcellio laevis	Dysdera crocata
	Polyester (PES)	96.05	82.77	100	99.14	83.69	99.04	99.3	98.72	69.21	99.31	92.36	89.74	98.02	90.31	92.57
	Polyethylene (PE)	3.04	17.23	0	0	10.71	0.96	0.7	1.28	17.65	0	4.41	10.26	1.5	5.86	6.98
	Polypropylene (PP)	0.91	0	0	0.86	5.6	0	0	0	13.14	0.69	3.23	0	0.48	3.83	0.45
		100	100	100	100	100	100	100	100	100	100	100	100	100	100	100

## Sheet: Soil
				% The percentage of the different MPs colors (Seasonally and Annually)
		Soil
			Summer 2022	Autumn 2022	Winter 2023	Spring 2023	One year
		Blue	81.3253	59.096	50.8772	67.4074	66.7925
		Red	16.2651	27.2881	22.807	11.8519	18.5005
		Black	0.60241	6.83616	22.807	19.2593	11.7279
		Green	1.20482	4.51977	3.50877	0	1.9861
		White	0.60241	0	0	0	0.19861
		Yellow	0	2.25989	0	1.48148	0.794439
				%The percentage of the different MPs lengths (Seasonally and Annually)
		Lengths	Summer 2022	Autumn 2022	Winter 2023	Spring 2023	One year
		≤500	23.494	15.9091	15.7895	17.7778	18.2426
		501-1000	31.9277	43.1818	37.7193	34.8148	36.9109
		1001-1500	15.0602	15.9091	16.6667	17.7778	16.3534
		1501-2000	6.62651	6.81818	6.14035	15.5556	8.78515
		2001-2500	7.22892	6.81818	9.64912	4.44444	7.03517
		2501-3500	9.63855	9.09091	7.89474	7.40741	8.5079
		3501-4500	6.0241	2.27273	6.14035	2.22222	4.16485
		%The percentage of different MPs shapes (Seasonally and Annually)
		Shapes of Mps	Summer 2022	Autumn 2022	Winter 2023	Spring 2023	One year
		Fibers	93.9759	97.74	96.4912	97.037	96.0278
		Fragments	6.0241	2.27273	3.50877	2.96296	3.97219
			%The percentage of the different MPs chemical composition (Seasonally and Annually)
		Types of Polymers	Summer 2022	Autumn 2022	Winter 2023	Spring 2023	One year
		Polyester (PES)	93.9759	97.74	96.4912	97.037	96.0278
		Polyethylene (PE)	3.62	0	2.63	2.96	2.83
		Polypropylene (PP)	2.4	2.26	0.88	0	1.14

## Sheet: Soil fauna
	Soil Fauna	% The percentage of the different MPs colors (Seasonally and Annually)
		Summer 2022		Autumn 2022		Winter 2023		Spring 2023		One year
		Aporrectodea caliginosa	Anisolabis maritima	Aporrectodea caliginosa	Anisolabis maritima	Aporrectodea caliginosa	Anisolabis maritima	Aporrectodea caliginosa	Anisolabis maritima	Aporrectodea caliginosa	Anisolabis maritima
	Blue	72.7923	71.6596	80.586	33.3992	68.4448	79.0928	80.896	76.59	76.8445	65.5922
	Red	23.5527	18.1991	6.54139	42.2669	26.4241	12.3522	15.7727	20.98	16.0951	22.906
	Black	1.82748	4.61749	8.5232	15.3257	3.71201	6.9923	0.555217	2.43	4.18047	7.03048
	Green	1.82748	0.377843	3.86929	9.00822	1.41907	0	0	0	1.94485	2.13925
	Yellow	0	5.146	0.480159	0	0	1.56267	2.77608	0	0.935057	2.33207
		%The percentage of the different MPs lengths (Seasonally and Annually)
	Lengths	Summer 2022		Autumn 2022		Winter 2023		Spring 2023		One year
		Aporrectodea caliginosa	Anisolabis maritima	Aporrectodea caliginosa	Anisolabis maritima	Aporrectodea caliginosa	Anisolabis maritima	Aporrectodea caliginosa	Anisolabis maritima	Aporrectodea caliginosa	Anisolabis maritima
	≤500	25	38.3838	34.0909	25.4902	22.449	44.0678	37.5796	44.8276	29.7799	38.1924
	501-1000	27.6316	22.2222	23.8636	52.9412	40.8163	27.1186	27.3885	24.1379	29.925	31.605
	1001-1500	17.1053	21.2121	17.0455	13.7255	13.2653	6.77966	10.828	13.7931	14.561	13.8776
	1501-2000	10.5263	5.05051	12.5	1.96078	12.2449	6.77966	8.9172	6.89655	11.0471	5.17188
	2001-2500	7.89474	3.0303	7.95455	1.96078	2.04082	8.47458	5.73248	6.89655	5.90565	5.09055
	2501-3500	5.26316	3.0303	4.54545	3.92157	7.14286	5.08475	5.73248	3.44828	5.67099	3.87122
	3501-4500	6.57895	7.07071	0	0	2.04082	1.69492	3.82166	0	3.11035	2.19141
	%The percentage of different MPs shapes (Seasonally and Annually)
	Shapes of Mps	Summer 2022		Autumn 2022		Winter 2023		Spring 2023		One year
		Aporrectodea caliginosa	Anisolabis maritima	Aporrectodea caliginosa	Anisolabis maritima	Aporrectodea caliginosa	Anisolabis maritima	Aporrectodea caliginosa	Anisolabis maritima	Aporrectodea caliginosa	Anisolabis maritima
	Fibers	98.1732	90.2299	96.2911	100	97.2526	96.4783	87.2361	97.58	94.3	95
	Fragments	1.82684	9.77011	3.70887	0	2.74743	3.52174	12.7639	2.42	5.7	5
				%The percentage of the different MPs chemical composition (Seasonally and Annually)
	Types of Polymers	Summer 2022		Autumn 2022		Winter 2023		Spring 2023		One year
		Aporrectodea caliginosa	Anisolabis maritima	Aporrectodea caliginosa	Anisolabis maritima	Aporrectodea caliginosa	Anisolabis maritima	Aporrectodea caliginosa	Anisolabis maritima	Aporrectodea caliginosa	Anisolabis maritima
	Polyester (PES)	98.17	90.23	96.29	100	97.25	96.48	87.24	97.58	94.3	95
	Polyethylene (PE)	1.83	5.05	2.27	0	2.75	2.31	8.28	2.42	4.2	3.78
	Polypropylene (PP)	0	4.72	1.44	0	0	1.21	4.48	0	1.5	1.22

## Sheet: Abundance of MPs per individual
				Aporrectodea caliginosa									Anisolabis maritima
										Abundance of Microplastics/ individual
	Abundance of Microplastics/ individual
	Seasons	Sample replicats	Number of individuals in each sample	Weight/gm	Total number of MPs	Number of MPs per individual			Seasons	Sample replicats	Number of individuals in each sample	Weight/gm	Total number of MPs	Number of MPs per individual
	Summer 2022	1	3	0.3129	13	4.33333			Summer 2022	1	10	0.0406	22	2.2
		2	3	0.4272	12	4				2	5	0.2166	21	4.2
		3	3	0.6498	14	4.66667				3	5	0.1222	20	4
		4	3	0.8301	16	5.33333				4	5	0.1093	19	3.8
		5	3	0.7113	21	7				5	10	0.0645	17	1.7
	Sum		15		76	5.06667			Sum		35		99	2.82857
					Mean	5.06667							Mean	3.18
					SD	1.1879							SD	1.14543
					Max	7							Max	4.2
					Min	4							Min	1.7
	Seasons	Sample replicats	Number of individuals in each sample	Weight/gm	Total number of MPs	Number of MPs per individual			Seasons	Sample replicats	Number of individuals in each sample	Weight/gm	Total number of MPs	Number of MPs per individual
	Autumn 2022	1	3	0.6051	11	3.66667			Autumn 2022	1	5	0.1182	12	2.4
		2	3	0.8063	17	5.66667				2	5	0.0486	9	1.8
		3	3	0.5152	14	4.66667				3	5	0.0567	11	2.2
		4	3	0.4363	24	8				4	5	0.1545	10	2
		5	5	0.1653	22	4.4				5	5	0.0693	9	1.8
	Sum		17		88	5.17647			Sum		25		51	2.04
					Mean	5.28							Mean	2.04
					SD	1.68087							SD	0.260768
					Max	8							Max	2.4
					Min	3.66667							Min	1.8
	Seasons	Sample replicats	Number of individuals in each sample	Weight/gm	Total number of MPs	Number of MPs per individual			Seasons	Sample replicats	Number of individuals in each sample	Weight/gm	Total number of MPs	Number of MPs per individual
	Winter 2023	1	3	0.606	21	7			Winter 2023	1	10	0.0529	12	1.2
		2	3	0.4932	18	6				2	10	0.0642	11	1.1
		3	3	0.8811	16	5.33333				3	5	0.1656	14	2.8
		4	3	0.4086	18	6				4	5	0.1723	10	2
		5	3	0.9667	25	8.33333				5	5	0.2745	12	2.4
	Sum		15		98	6.53333			Sum		35		59	1.68571
					Mean	6.53333							Mean	1.9
					SD	1.16905							SD	0.74162
					Max	8.33333							Max	2.8
					Min	5.33333							Min	1.1
	Seasons	Sample replicats	Number of individuals in each sample	Weight/gm	Total number of MPs	Number of MPs per individual			Seasons	Sample replicats	Number of individuals in each sample	Weight/gm	Total number of MPs	Number of MPs per individual
	Spring 2023	1	3	0.7508	36	12			Spring 2023	1	10	0.0629	3	0.3
		2	3	0.8721	35	11.6667				2	5	0.1619	6	1.2
		3	3	0.766	33	11				3	5	0.1989	8	1.6
		4	3	0.5441	26	8.66667				4	5	0.0849	7	1.4
		5	3	0.8244	27	9				5	5	0.1685	5	1
	Sum		15		157	10.4667			Sum		30		29	0.966667
					Mean	10.4667							Mean	1.1
					SD	1.5384							SD	0.5
					Max	12							Max	1.6
					Min	8.66667							Min	0.3

## Sheet: Abundance of MPs per gm
		Aporrectodea caliginosa					Anisolabis maritima
		the abundance and mean abundance of MPs/ 1 gm					the abundance and mean abundance of MPs/ 1 gm
	Seasons	Sample replicats	Number of MPs/ 1 gm			Seasons	Sample replicats	Number of MPs/ 1 gm
	Summer 2022	1	26.57			Summer 2022	1	243.133
		2	23.07				2	246.887
		3	25.62				3	250.666
		4	23.68				4	238.64
		5	29.15				5	242.558
	Abundance (Sum)		128.09			Abundance (Sum)		1221.89
	Mean abundance	Mean	25.618			Mean abundance	Mean	244.377
		SD	2.43051				SD	4.57217
		Max	29.15				Max	250.666
		Min	23.07				Min	238.64
	Seasons	Sample replicats	Number of MPs/ 1 gm			Seasons	Sample replicats	Number of MPs/ 1 gm
	Autumn 2022	1	46.1788			Autumn 2022	1	135.824
		2	53.564				2	141.185
		3	49.5279				3	142.004
		4	56.884				4	137.362
		5	52.1409				5	128.87
	Abundance (Sum)		258.296			Abundance (Sum)		685.245
	Mean abundance	Mean	51.6591			Mean abundance	Mean	137.049
		SD	4.05389				SD	5.24757
		Max	56.884				Max	142.004
		Min	46.1788				Min	128.87
	Seasons	Sample replicats	Number of MPs/ 1 gm			Seasons	Sample replicats	Number of MPs/ 1 gm
	Winter 2023	1	32.3036			Winter 2023	1	115.747
		2	35.4963				2	131.34
		3	26.294				3	114.618
		4	29.816				4	125.038
		5	28.9645				5	117.787
	Abundance (Sum)		152.874			Abundance (Sum)		604.53
	Mean abundance	Mean	30.5749			Mean abundance	Mean	120.906
		SD	3.48942				SD	7.10312
		Max	35.4963				Max	131.34
		Min	26.294				Min	114.618
	Seasons	Sample replicats	Number of MPs/ 1 gm			Seasons	Sample replicats	Number of MPs/ 1 gm
	Spring 2023	1	45.9403			Spring 2023	1	109.797
		2	43.8663				2	118.06
		3	41.496				3	117.221
		4	36.7305				4	123.786
		5	38.491				5	120.804
	Abundance (Sum)		206.524			Abundance (Sum)		589.667
	Mean abundance	Mean	41.3048			Mean abundance	Mean	117.933
		SD	3.77252				SD	5.22547
		Max	45.9403				Max	123.786
		Min	36.7305				Min	109.797
	Seasons	Sample replicats	Number of MPs/ 1 gm			Seasons	Sample replicats	Number of MPs/ 1 gm
	One year	1	26.57			One year	1	250.133
	Summer 2022	2	23.07			Summer 2022	2	251.887
		3	25.62				3	249.666
		4	23.68				4	229.64
		5	29.15				5	240.558
	Autumn 2022	1	46.1788			Autumn 2022	1	140.824
		2	53.564				2	139.185
		3	49.5279				3	142.004
		4	56.884				4	138.362
		5	52.1409				5	124.87
	Winter 2023	1	32.3036			Winter 2023	1	115.747
		2	35.4963				2	131.34
		3	26.294				3	114.618
		4	29.816				4	125.038
		5	28.9645				5	117.787
	Spring 2023	1	45.9403			Spring 2023	1	109.797
		2	43.8663				2	118.06
		3	41.496				3	117.221
		4	36.7305				4	123.786
		5	38.491				5	120.804
		Mean	37.2892				Mean	155.066
		SD	10.7962				SD	53.8456
		Max	56.884				Max	251.887
		Min	23.07				Min	109.797
